# Supplementary material for: Divergence in chondrogenic potential between in vitro and in vivo of adipose- and synovial-stem cells from mouse and human
Source: Stem Cell Res Ther. 2021 Jul 15;12:405. doi: 10.1186/s13287-021-02485-5 (PMC8281654; doi:10.1186/s13287-021-02485-5)
Supplement: Supplementary file 1 — Additional file 1. The information for donors. [file 13287_2021_2485_MOESM1_ESM.xlsx]

## Sheet: Sheet1
Donor No.	Age	Female/Male	Surgery	KL grade
1	70-79	Female	TKA	III
2	60-69	Female	TKA	III
3	70-79	Female	TKA	III
4	80-89	Female	TKA	IV
5	70-79	Female	TKA	III
6	60-69	Female	TKA	III
